# Supplementary material for: Mitochonic Acid 5 Improves Duchenne Muscular Dystrophy and Parkinson’s Disease Model of Caenorhabditis elegans
Source: Int J Mol Sci. 2022 Aug 24;23(17):9572. doi: 10.3390/ijms23179572 (PMC9455831; doi:10.3390/ijms23179572)
Supplement: Supplementary file 1 [file ijms-23-09572-s001.zip]

Archive with 1 entries (1 files):
- ijms-1845640-supplementary.mp4
